# Supplementary material for: Syndecan-1 is a novel molecular marker for triple negative inflammatory breast cancer and modulates the cancer stem cell phenotype via the IL-6/STAT3, Notch and EGFR signaling pathways
Source: Mol Cancer. 2017 Mar 7;16:57. doi: 10.1186/s12943-017-0621-z (PMC5341174; doi:10.1186/s12943-017-0621-z)
Supplement: Additional file 2: Figure S1. — A representative image of tumor emboli, a unique feature for tissues of IBC patients showing a positive staining for CD44 and Syndecan-1. (ZIP 2337 kb) [file 12943_2017_621_MOESM2_ESM.zip]

Archive with 1 entries (1 files):
- Figure S1
